# Supplementary material for: The developmental pathways of senior international soccer players: A 13-year analysis of the career trajectories of the Swedish men’s senior international team
Source: PLoS One. 2025 Mar 4;20(3):e0316216. doi: 10.1371/journal.pone.0316216 (PMC11878930; doi:10.1371/journal.pone.0316216)
Supplement: S1 Table — Collected data variables with the raw data. (XLSX) [file pone.0316216.s001.xlsx]

## Sheet: Blad 1 - football-nt
senior	U21	nt_cat	senior_nt_debut_age	senior_nt_matches	premier_senior_debut_age	elite_debut_age	academy_level	nt_debut_cat	nt_pathway
1	0	Senior and younger NT	22	1	19	6	Premier	U17	Middle
1	1	Senior & U21	27	1	20	16	Premier	U21	Late
1	1	Senior & U21	25	1	23	17	International	U17	Middle
1	1	Senior & U21	24	1	18	17	Premier	U15	Early
1	1	Senior & U21	27	1	21	19	Lower	U17	Middle
1	1	Senior & U21	22	2	21	12	Premier	U16	Early
1	1	Senior & U21	24	2	19	11	Premier	U17	Middle
1	1	Senior & U21	27	2	21	NA	Premier	U21	Late
0	1	U21 only	NA	2	20	14	International	U15	Early
1	1	Senior & U21	23	2	22	17	Premier	U17	Middle
1	1	Senior & U21	21	2	19	19	Lower	U21	Late
1	0	Senior only	30	2	22	20	Lower	Senior	Late
1	1	Senior & U21	29	2	21	20	Lower	U19	Middle
1	1	Senior & U21	23	3	18	17	Premier	U15	Early
1	1	Senior & U21	22	3	21	18	Lower	U18	Middle
1	1	Senior & U21	22	4	18	15	International	U15	Early
1	1	Senior & U21	22	5	18	15	Premier	U15	Early
1	1	Senior & U21	25	6	21	15	Premier	U21	Late
1	1	Senior & U21	26	6	20	17	Premier	U19	Middle
1	1	Senior & U21	28	6	22	19	Lower	U21	Late
1	1	Senior & U21	23	8	19	16	Second	U18	Middle
1	1	Senior & U21	23	9	21	18	Lower	U21	Late
1	1	Senior & U21	29	9	20	19	Second	U16	Early
1	1	Senior & U21	29	9	21	15	Premier	U17	Middle
1	1	Senior & U21	26	35	18	15	Premier	U17	Middle
1	1	Senior & U21	31	1	22	NA	Premier	U15	Early
1	1	Senior & U21	27	2	19	10	International	U15	Early
1	0	Senior only	23	2	20	15	Second	Senior	Late
1	1	Senior & U21	19	3	NA	12	Premier	U17	Middle
1	1	Senior & U21	23	4	22	17	Premier	U16	Early
1	0	Senior and younger NT	32	5	26	9	Premier	U19	Middle
1	1	Senior & U21	28	6	20	14	Second	U21	Late
1	0	Senior only	24	7	19	16	Second	Senior	Late
1	1	Senior & U21	21	10	19	15	Second	U18	Middle
1	1	Senior & U21	23	2	19	12	Premier	U18	Middle
1	1	Senior & U21	29	3	19	NA	Second	U18	Middle
1	1	Senior & U21	23	4	18	17	Second	U17	Middle
1	0	Senior only	25	6	21	20	Lower	Senior	Late
1	0	Senior only	28	2	23	20	Lower	Senior	Late
1	0	Senior only	29	4	NA	20	International	Senior	Late
1	0	Senior and younger NT	27	5	19	8	Premier	U19	Middle
1	0	Senior only	31	5	26	NA	Premier	Senior	Late
1	1	Senior & U21	24	5	19	10	International	U15	Early
1	1	Senior & U21	25	9	23	15	Premier	U16	Early
1	0	Senior and younger NT	23	4	18	12	Premier	U19	Middle
1	1	Senior & U21	22	4	17	16	Premier	U15	Early
1	1	Senior & U21	24	5	21	19	Lower	U21	Late
1	1	Senior & U21	22	6	19	14	Premier	U18	Middle
1	0	Senior only	22	8	21	5	Premier	Senior	Late
1	1	Senior & U21	24	9	19	5	Premier	U19	Middle
1	1	Senior & U21	25	21	21	15	Premier	U16	Early
1	1	Senior & U21	27	12	21	16	Premier	U21	Late
1	1	Senior & U21	20	9	19	12	International	U16	Early
1	1	Senior & U21	30	6	19	19	Lower	U19	Middle
1	1	Senior & U21	27	23	19	16	Premier	U16	Early
1	1	Senior & U21	23	8	18	NA	Premier	U15	Early
1	1	Senior & U21	26	6	19	17	Premier	U15	Early
1	1	Senior & U21	32	62	20	NA	Premier	U17	Middle
1	1	Senior & U21	27	20	18	17	Premier	U18	Middle
1	1	Senior & U21	23	29	19	5	Premier	U21	Late
1	1	Senior & U21	25	24	20	19	Lower	U16	Early
1	1	Senior & U21	34	30	19	14	Premier	U21	Late
1	1	Senior & U21	24	6	22	NA	Premier	U21	Late
1	1	Senior & U21	26	12	22	16	Second	U21	Late
1	1	Senior & U21	27	20	23	12	Premier	U21	Late
1	1	Senior & U21	23	10	18	13	International	U15	Early
1	1	Senior & U21	27	9	18	10	Premier	U17	Middle
1	1	Senior & U21	25	21	18	16	Premier	U16	Early
1	0	Senior only	23	5	23	12	Lower	Senior	Late
1	1	Senior & U21	28	5	18	18	Lower	U21	Late
1	0	Senior only	27	10	23	NA	Second	Senior	Late
1	1	Senior & U21	24	10	19	18	Lower	U18	Middle
1	1	Senior & U21	26	34	18	6	International	U15	Early
1	1	Senior & U21	27	7	21	16	Second	U19	Middle
1	1	Senior & U21	20	8	18	13	Premier	U15	Early
1	1	Senior & U21	32	11	18	17	Second	U16	Early
1	1	Senior & U21	28	23	20	NA	Second	U21	Late
1	1	Senior & U21	24	18	19	14	Premier	U17	Middle
1	1	Senior & U21	23	12	20	16	Premier	U17	Middle
1	1	Senior & U21	26	22	19	18	Lower	U17	Middle
1	1	Senior & U21	24	37	19	18	Lower	U21	Late
1	1	Senior & U21	28	24	20	9	Premier	U21	Late
1	1	Senior & U21	21	12	19	11	Second	U21	Late
1	0	Senior and younger NT	21	13	20	10	International	U15	Early
1	0	Senior only	26	15	17	17	Premier	Senior	Late
1	1	Senior & U21	28	32	18	15	Premier	U16	Early
1	1	Senior & U21	19	22	17	14	Premier	U15	Early
1	0	Senior only	31	13	23	18	Lower	Senior	Late
1	0	Senior only	26	19	20	16	Premier	Senior	Late
1	1	Senior & U21	24	45	18	14	Premier	U17	Middle
1	1	Senior & U21	24	45	18	16	Second	U17	Middle
1	1	Senior & U21	30	46	21	19	Lower	U21	Late
1	1	Senior & U21	31	23	19	16	Premier	U16	Early
1	1	Senior & U21	28	31	19	7	Premier	U19	Middle
1	1	Senior & U21	23	38	18	16	Premier	U15	Early
1	1	Senior & U21	21	25	17	16	Premier	U15	Early
1	1	Senior & U21	31	31	24	19	Lower	U21	Late
1	1	Senior & U21	30	49	21	9	Second	U21	Late
1	1	Senior & U21	20	29	19	6	International	U15	Early
1	1	Senior & U21	23	49	20	NA	Second	U17	Middle
1	1	Senior & U21	20	38	17	6	Premier	U16	Early
1	1	Senior & U21	23	50	19	18	Lower	U18	Middle
1	1	Senior & U21	23	39	22	10	International	U15	Early
1	1	Senior & U21	24	45	20	19	Second	U16	Early
1	1	Senior & U21	24	51	18	18	Lower	U16	Early
1	1	Senior & U21	31	62	19	17	Premier	U18	Middle
1	1	Senior & U21	21	54	19	4	Premier	U15	Early
1	1	Senior & U21	23	59	18	7	Premier	U15	Early
1	1	Senior & U21	22	57	19	13	Second	U16	Early
1	1	Senior & U21	26	72	19	14	Premier	U21	Late
1	1	Senior & U21	20	86	18	14	Premier	U15	Early
1	1	Senior & U21	24	81	21	17	Premier	U21	Late
1	0	Senior only	32	74	22	7	Second	Senior	Late
1	1	Senior & U21	34	76	19	17	Second	U19	Middle
1	0	Senior and younger NT	24	72	21	NA	Second	U18	Middle
1	1	Senior & U21	33	93	19	16	International	U15	Early
1	1	Senior & U21	20	86	18	13	Premier	U18	Middle
1	1	Senior & U21	24	71	19	17	Second	U21	Late
1	1	Senior & U21	21	88	20	12	Second	U16	Early
0	1	U21 only	NA	NA	18	11	Premier	U16	Early
0	1	U21 only	NA	NA	21	9	Premier	U16	Early
0	1	U21 only	NA	NA	18	NA	Premier	U21	Late
0	1	U21 only	NA	NA	NA	9	Premier	U16	Early
0	1	U21 only	NA	NA	18	5	Premier	U16	Early
0	1	U21 only	NA	NA	21	6	International	U15	Early
0	1	U21 only	NA	NA	23	12	Premier	U16	Early
0	1	U21 only	NA	NA	19	12	Premier	U15	Early
0	1	U21 only	NA	NA	17	11	Premier	U17	Middle
0	1	U21 only	NA	NA	20	11	International	U15	Early
0	1	U21 only	NA	NA	18	12	International	U17	Middle
0	1	U21 only	NA	NA	17	12	Premier	U15	Early
0	1	U21 only	NA	NA	18	5	Premier	U15	Early
0	1	U21 only	NA	NA	18	12	Premier	U17	Middle
0	1	U21 only	NA	NA	21	12	Premier	U16	Early
0	1	U21 only	NA	NA	21	8	Second	U17	Middle
0	1	U21 only	NA	NA	24	NA	Premier	U15	Early
0	1	U21 only	NA	NA	20	5	Second	U21	Late
0	1	U21 only	NA	NA	18	9	Premier	U17	Middle
0	1	U21 only	NA	NA	NA	NA	International	U15	Early
0	1	U21 only	NA	NA	17	5	Premier	U15	Early
0	1	U21 only	NA	NA	21	6	Premier	U17	Middle
0	1	U21 only	NA	NA	19	4	Premier	U21	Late
0	1	U21 only	NA	NA	18	5	Premier	U16	Early
0	1	U21 only	NA	NA	19	7	Premier	U16	Early
0	1	U21 only	NA	NA	18	4	Premier	U16	Early
0	1	U21 only	NA	NA	19	NA	Premier	U15	Early
0	1	U21 only	NA	NA	18	NA	Second	U17	Middle
0	1	U21 only	NA	NA	21	12	International	U15	Early
0	1	U21 only	NA	NA	18	12	Second	U21	Late
0	1	U21 only	NA	NA	19	12	Premier	U15	Early
0	1	U21 only	NA	NA	17	NA	Premier	U16	Early
0	1	U21 only	NA	NA	18	12	Second	U17	Middle
0	1	U21 only	NA	NA	19	5	Premier	U15	Early
0	1	U21 only	NA	NA	NA	NA	Second	U21	Late
0	1	U21 only	NA	NA	17	12	Premier	U15	Early
0	1	U21 only	NA	NA	20	12	Premier	U21	Late
0	1	U21 only	NA	NA	17	12	International	U15	Early
0	1	U21 only	NA	NA	19	12	Premier	U19	Middle
0	1	U21 only	NA	NA	20	7	Premier	U19	Middle
0	1	U21 only	NA	NA	22	10	Premier	U18	Middle
0	1	U21 only	NA	NA	21	NA	International	U18	Middle
0	1	U21 only	NA	NA	19	12	Premier	U18	Middle
0	1	U21 only	NA	NA	20	4	Premier	U15	Early
0	1	U21 only	NA	NA	19	NA	Premier	U19	Middle
0	1	U21 only	NA	NA	21	12	Premier	U18	Middle
0	1	U21 only	NA	NA	20	12	Premier	U21	Late
0	1	U21 only	NA	NA	19	4	Premier	U15	Early
0	1	U21 only	NA	NA	18	8	Premier	U17	Middle
0	1	U21 only	NA	NA	19	7	Second	U17	Middle
0	1	U21 only	NA	NA	20	NA	Lower	U17	Middle
0	1	U21 only	NA	NA	24	12	Premier	U15	Early
0	1	U21 only	NA	NA	20	11	Premier	U21	Late
0	1	U21 only	NA	NA	20	8	Premier	U16	Early
0	1	U21 only	NA	NA	19	5	Premier	U21	Late
0	1	U21 only	NA	NA	18	7	Premier	U17	Middle
0	1	U21 only	NA	NA	19	12	Premier	U21	Late
0	1	U21 only	NA	NA	18	12	Premier	U15	Early
0	1	U21 only	NA	NA	17	6	Premier	U16	Early
0	1	U21 only	NA	NA	19	NA	Lower	U15	Early
0	1	U21 only	NA	NA	19	7	International	U18	Middle
0	1	U21 only	NA	NA	18	12	Premier	U16	Early
0	1	U21 only	NA	NA	20	8	Premier	U19	Middle
0	1	U21 only	NA	NA	18	12	Premier	U17	Middle
0	1	U21 only	NA	NA	18	12	Premier	U18	Middle
0	1	U21 only	NA	NA	18	9	Premier	U15	Early
0	1	U21 only	NA	NA	18	12	Premier	U15	Early
0	1	U21 only	NA	NA	21	NA	Premier	U17	Middle
0	1	U21 only	NA	NA	18	12	Premier	U15	Early
0	1	U21 only	NA	NA	19	10	Premier	U19	Middle
0	1	U21 only	NA	NA	NA	NA	Premier	U17	Middle
0	1	U21 only	NA	NA	18	4	Premier	U15	Early
0	1	U21 only	NA	NA	19	11	Premier	U17	Middle
0	1	U21 only	NA	NA	17	9	Premier	U18	Middle
0	1	U21 only	NA	NA	19	13	Premier	U18	Middle
0	1	U21 only	NA	NA	18	13	Premier	U15	Early
0	1	U21 only	NA	NA	19	13	Premier	U16	Early
0	1	U21 only	NA	NA	19	13	Second	U17	Middle
0	1	U21 only	NA	NA	19	13	Premier	U15	Early
0	1	U21 only	NA	NA	19	13	Second	U19	Middle
0	1	U21 only	NA	NA	20	13	Premier	U16	Early
0	1	U21 only	NA	NA	18	13	Premier	U15	Early
0	1	U21 only	NA	NA	18	13	Lower	U18	Middle
0	1	U21 only	NA	NA	22	14	Second	U19	Middle
0	1	U21 only	NA	NA	19	14	Premier	U17	Middle
0	1	U21 only	NA	NA	17	14	Premier	U15	Early
0	1	U21 only	NA	NA	19	14	Premier	U16	Early
0	1	U21 only	NA	NA	18	14	Premier	U15	Early
0	1	U21 only	NA	NA	NA	14	Second	U15	Early
0	1	U21 only	NA	NA	18	14	International	U16	Early
0	1	U21 only	NA	NA	21	14	Second	U21	Late
0	1	U21 only	NA	NA	19	14	International	U15	Early
0	1	U21 only	NA	NA	19	14	Premier	U17	Middle
0	1	U21 only	NA	NA	18	14	Second	U18	Middle
0	1	U21 only	NA	NA	17	14	Premier	U16	Early
0	1	U21 only	NA	NA	18	14	Premier	U15	Early
0	1	U21 only	NA	NA	16	14	International	U16	Early
0	1	U21 only	NA	NA	21	14	Premier	U16	Early
0	1	U21 only	NA	NA	19	14	International	U15	Early
0	1	U21 only	NA	NA	18	14	Premier	U16	Early
0	1	U21 only	NA	NA	21	14	International	U15	Early
0	1	U21 only	NA	NA	18	14	Second	U15	Early
0	1	U21 only	NA	NA	20	15	Premier	U15	Early
0	1	U21 only	NA	NA	19	15	Premier	U19	Middle
0	1	U21 only	NA	NA	17	15	Premier	U15	Early
0	1	U21 only	NA	NA	21	15	Second	U16	Early
0	1	U21 only	NA	NA	20	15	Second	U15	Early
0	1	U21 only	NA	NA	23	15	Premier	U15	Early
0	1	U21 only	NA	NA	NA	15	Premier	U15	Early
0	1	U21 only	NA	NA	NA	15	Premier	U16	Early
0	1	U21 only	NA	NA	19	15	Second	U17	Middle
0	1	U21 only	NA	NA	18	15	Premier	U15	Early
0	1	U21 only	NA	NA	23	15	Premier	U18	Middle
0	1	U21 only	NA	NA	17	15	Premier	U15	Early
0	1	U21 only	NA	NA	15	15	Premier	U15	Early
0	1	U21 only	NA	NA	19	15	Premier	U18	Middle
0	1	U21 only	NA	NA	20	15	Premier	U15	Early
0	1	U21 only	NA	NA	NA	15	Second	U17	Middle
0	1	U21 only	NA	NA	20	15	Premier	U15	Early
0	1	U21 only	NA	NA	19	15	Premier	U17	Middle
0	1	U21 only	NA	NA	19	16	Premier	U17	Middle
0	1	U21 only	NA	NA	23	16	International	U15	Early
0	1	U21 only	NA	NA	NA	16	Premier	U15	Early
0	1	U21 only	NA	NA	18	16	International	U15	Early
0	1	U21 only	NA	NA	19	16	Premier	U18	Middle
0	1	U21 only	NA	NA	19	16	Premier	U15	Early
0	1	U21 only	NA	NA	18	16	Premier	U17	Middle
0	1	U21 only	NA	NA	18	16	Premier	U17	Middle
0	1	U21 only	NA	NA	17	16	Premier	U17	Middle
0	1	U21 only	NA	NA	20	16	Premier	U15	Early
0	1	U21 only	NA	NA	18	16	Premier	U15	Early
0	1	U21 only	NA	NA	18	16	Premier	U21	Late
0	1	U21 only	NA	NA	17	16	Premier	U15	Early
0	1	U21 only	NA	NA	20	16	Premier	U16	Early
0	1	U21 only	NA	NA	19	16	Premier	U21	Late
0	1	U21 only	NA	NA	18	16	Premier	U15	Early
0	1	U21 only	NA	NA	20	16	Premier	U18	Middle
0	1	U21 only	NA	NA	19	16	Premier	U17	Middle
0	1	U21 only	NA	NA	19	16	Second	U16	Early
0	1	U21 only	NA	NA	21	16	Premier	U17	Middle
0	1	U21 only	NA	NA	19	16	Premier	U16	Early
0	1	U21 only	NA	NA	18	16	Premier	U15	Early
0	1	U21 only	NA	NA	19	16	Premier	U19	Middle
0	1	U21 only	NA	NA	18	16	Second	U18	Middle
0	1	U21 only	NA	NA	18	16	Second	U21	Late
0	1	U21 only	NA	NA	21	16	Premier	U19	Middle
0	1	U21 only	NA	NA	17	16	Premier	U15	Early
0	1	U21 only	NA	NA	19	16	Premier	U15	Early
0	1	U21 only	NA	NA	18	16	Premier	U15	Early
0	1	U21 only	NA	NA	20	16	Premier	U21	Late
0	1	U21 only	NA	NA	21	16	Second	U21	Late
0	1	U21 only	NA	NA	21	17	Second	U21	Late
0	1	U21 only	NA	NA	19	17	Second	U17	Middle
0	1	U21 only	NA	NA	21	17	Second	U19	Middle
0	1	U21 only	NA	NA	19	17	Premier	U18	Middle
0	1	U21 only	NA	NA	18	17	Premier	U18	Middle
0	1	U21 only	NA	NA	18	17	Premier	U15	Early
0	1	U21 only	NA	NA	27	17	Second	U19	Middle
0	1	U21 only	NA	NA	19	17	Premier	U19	Middle
0	1	U21 only	NA	NA	19	17	Premier	U15	Early
0	1	U21 only	NA	NA	19	17	International	U15	Early
0	1	U21 only	NA	NA	19	17	Second	U16	Early
0	1	U21 only	NA	NA	19	17	International	U15	Early
0	1	U21 only	NA	NA	22	17	Premier	U17	Middle
0	1	U21 only	NA	NA	19	17	Premier	U19	Middle
0	1	U21 only	NA	NA	19	17	Premier	U17	Middle
0	1	U21 only	NA	NA	19	17	Premier	U16	Early
0	1	U21 only	NA	NA	19	17	Premier	U21	Late
0	1	U21 only	NA	NA	20	18	Lower	U21	Late
0	1	U21 only	NA	NA	28	18	Lower	U16	Early
0	1	U21 only	NA	NA	20	18	Lower	U16	Early
0	1	U21 only	NA	NA	19	18	Lower	U16	Early
0	1	U21 only	NA	NA	19	18	Lower	U17	Middle
0	1	U21 only	NA	NA	20	18	Lower	U19	Middle
0	1	U21 only	NA	NA	18	18	Lower	U17	Middle
0	1	U21 only	NA	NA	19	19	Lower	U19	Middle
0	1	U21 only	NA	NA	20	19	Lower	U19	Middle
0	1	U21 only	NA	NA	20	19	Second	U16	Early
0	1	U21 only	NA	NA	20	19	Lower	U21	Late
0	1	U21 only	NA	NA	19	19	Lower	U19	Middle
0	1	U21 only	NA	NA	19	19	Second	U21	Late
0	1	U21 only	NA	NA	19	19	Lower	U21	Late
0	1	U21 only	NA	NA	19	19	Second	U16	Early
0	1	U21 only	NA	NA	22	20	Lower	U17	Middle
0	1	U21 only	NA	NA	23	20	Lower	U21	Late
0	1	U21 only	NA	NA	21	20	Second	U21	Late
0	1	U21 only	NA	NA	20	20	Lower	U21	Late
0	1	U21 only	NA	NA	22	20	Lower	U21	Late
0	1	U21 only	NA	NA	22	20	Lower	U18	Middle
0	1	U21 only	NA	NA	NA	NA	NA	U21	Late
0	1	U21 only	NA	NA	NA	NA	NA	U21	Late
0	1	U21 only	NA	NA	NA	NA	NA	U15	Early
0	1	U21 only	NA	NA	NA	NA	NA	U21	Late
0	1	U21 only	NA	NA	NA	NA	NA	U15	Early
